# Supplementary material for: Growth of Renal Cancer Cell Lines Is Strongly Inhibited by Synergistic Activity of Low-Dosed Amygdalin and Sulforaphane
Source: Nutrients. 2024 Oct 31;16(21):3750. doi: 10.3390/nu16213750 (PMC11547972; doi:10.3390/nu16213750)
Supplement: Supplementary file 1 [file nutrients-16-03750-s001.zip]

Archive with 1 entries (1 files):
- nutrients-3240494-supplementary.pdf
